# Supplementary material for: Optimization of Capture ELISAs for Chicken Cytokines Using Commercially Available Antibodies
Source: Animals (Basel). 2022 Nov 4;12(21):3040. doi: 10.3390/ani12213040 (PMC9658146; doi:10.3390/ani12213040)
Supplement: Supplementary file 1 [file animals-12-03040-s001.zip]

Archive with 1 entries (1 files):
- animals-1966508-supplementary.pdf
